# Supplementary material for: A three-gene cluster in Trichoderma reesei reveals a potential role of dmm2 in DNA repair and cellulase production
Source: Biotechnol Biofuels Bioprod. 2022 Mar 29;15:34. doi: 10.1186/s13068-022-02132-y (PMC8966179; doi:10.1186/s13068-022-02132-y)
Supplement: Supplementary file 1 — Additional file 1: Genome-wide surveys of the homologues of the three-gene cluster in 324 sequenced fungal genomes. [file 13068_2022_2132_MOESM1_ESM.xlsx]

## Sheet: Sheet1
Green-tinted regions indicate genes were located in the different strands closely.
Red-tinted regions indicate genes were located in the same strand distantly.
Green-tinted regions indicate genes were located in the different strands closely.
Phylum	Subphylum	Class	Order	Family	Strain	Location
						tHemH ortholog	tKu70 ortholog	tre108087 ortholog
Ascomycota	Pezizomycotina	Dothideomycetes	Botryosphaeriales	Bagnisiellaceae
					Aplosporella prunicola CBS 121.167 v1.0	-scaffold_24:13590-15607	-scaffold_24:125480-127947
Ascomycota	Pezizomycotina	Dothideomycetes	Capnodiales	Metacapnodiaceae
					Mycosphaerella fijiensis v2.0	-scaffold_3:601520-602991	scaffold_3:603367-605427	-scaffold_3:3493146-3494378
					Cercospora zeae-maydis v1.0	-scaffold_5:523554-524504	scaffold_5:525248-527761	-scaffold_5:703152-705409 -scaffold_5:924984-926332 -scaffold_5:456971-458514 scaffold_5:911668-912206
					Mycosphaerella graminicola v2.0	chr_3:724008-727379	chr_3:729343-731703	-chr_3:1372470-1373932
Ascomycota	Pezizomycotina	Dothideomycetes	Capnodiales	Mycosphaerellaceae
					Zasmidium cellare ATCC 36951 v1.0	-scaffold_33:449043-450233	scaffold_33:452644-454653	-scaffold_33:313418-315437
Ascomycota	Pezizomycotina	Dothideomycetes	Capnodiales	Dissoconiaceae
					Dissoconium aciculare v1.0	scaffold_7:554144-555683	-scaffold_7:551746-553749	-scaffold_7:788010-789978
Ascomycota	Pezizomycotina	Dothideomycetes	Capnodiales	Piedraiaceae
					Piedraia hortae v1.1	scaffold_10:342635-344114	-scaffold_10:340842-342827	scaffold_10:112300-113719
Ascomycota	Pezizomycotina	Dothideomycetes	Capnodiales	Capnodiaceae
					Polychaeton citri v1.0	scaffold_82:21364-23028	scaffold_82:16824-19003
Ascomycota	Pezizomycotina	Dothideomycetes	Capnodiales	Schizothyriaceae
					Baudoinia compniacensis UAMH 10762 (4089826) v1.0	-scaffold_3:1376045-1377244	scaffold_3:1377561-1379847	-scaffold_3:1518716-1520520
Ascomycota	Pezizomycotina	Sordariomycetes	Sordariales	Sordariaceae	Neurospora tetrasperma FGSC 2508 mat A v2.0	-scaffold_2:2362943-2364668	scaffold_2:2365144-2367494	scaffold_2:2368199-2371861 scaffold_2:4083993-4087474
Ascomycota	Pezizomycotina	Dothideomycetes	Capnodiales	Teratosphaeriaceae	Teratosphaeria nubilosa CBS 116005 v1.0	scaffold_52:4474-5971	scaffold_52:6087-8460
Ascomycota	Pezizomycotina	Dothideomycetes	Dothideales	Dothideaceae	Aureobasidium pullulans var. pullulans EXF-150	scaffold_1:1329119-1330488	-scaffold_1:1046260-1048852	scaffold_1:1206343-1208028
					Aureobasidium pullulans var. melanogenum CBS 110374	scaffold_2:1355538-1356850 -scaffold_18:274205-275514	-scaffold_2:1675694-1677771	-scaffold_2:1344466-1346468
					Aureobasidium pullulans var. namibiae CBS 147.97	-scaffold_14:612095-613407 -scaffold_2:1028529-1029869	-scaffold_14:549409-551498	scaffold_14:588743-590294
					Aureobasidium pullulans var. subglaciale EXF-2481	-scaffold_6:589968-591496	-scaffold_6:619499-621585	-scaffold_6:598522-600163
Ascomycota	Pezizomycotina	Dothideomycetes	Incertae sedis	Epigloeaceae
					Eremomyces bilateralis CBS 781.70 v1.0	-scaffold_9:416872-418460	scaffold_9:418624-420807
Ascomycota	Incertae sedis	Incertae sedis	Incertae sedis	Incertae sedis
					Symbiotaphrina kochii v1.0	-scaffold_5:2157177-2158520	scaffold_5:2123664-2125878
Ascomycota	Pezizomycotina	Dothideomycetes	Incertae sedis	Argynnaceae
					Lepidopterella palustris v1.0	-scaffold_130:72673-74259	scaffold_130:74613-77300
Ascomycota	Pezizomycotina	Dothideomycetes	Botryosphaeriales	Saccharataceae
					Saccharata proteae CBS 121410 v1.0	scaffold_22:298825-300290	-scaffold_22:319618-321721
Ascomycota	Pezizomycotina	Dothideomycetes	Incertae sedis	Hypsostromataceae
					Acidomyces richmondensis BFW	scaffold_258:9736-11037	-scaffold_258:5526-7550
Ascomycota	Pezizomycotina	Dothideomycetes	Incertae sedis	Incertae sedis
					Pseudovirgaria hyperparasitica CBS 121739 v1.0	scaffold_1:3183438-3185108	-scaffold_1:3180840-3183175
Ascomycota	Pezizomycotina	Dothideomycetes	Incertae sedis	Pseudoperisporiaceae	Lizonia empirigonia CBS 542.76 v1.0	scaffold_27:430662-431992	-scaffold_27:428229-430249	scaffold_27:155931-157365
Ascomycota	Pezizomycotina	Dothideomycetes	Incertae sedis	Trematosphaeriaceae
					Trematosphaeria pertusa CBS 122368 v1.0	-scaffold_8:1118658-1120200	scaffold_8:1120406-1122833	-scaffold_8:1221253-1222726
Ascomycota	Pezizomycotina	Dothideomycetes	Microthyriales	Aulographaceae
					Aulographum hederae v2.0	scaffold_14:190344-192077	-scaffold_14:187675-190150
Ascomycota	Pezizomycotina	Dothideomycetes	Microthyriales	Microthyriaceae
					Microthyrium microscopicum CBS 115976 v1.0	-scaffold_1:4497919-4499175	scaffold_1:4499563-4501953	-scaffold_1:3038559-3040247 scaffold_1:4237432-4239656
Ascomycota	Pezizomycotina	Dothideomycetes	Myriangiales	Myriangiaceae
					Myriangium duriaei CBS 260.36 v1.0	scaffold_9:927879-929144	-scaffold_9:925411-927506	-scaffold_9:1354683-1355903
Ascomycota	Pezizomycotina	Dothideomycetes	Mytilinidiales	Mytilinidiaceae
					Lophium mytilinum CBS 269.34 v1.0	-scaffold_6:1416185-1417497	scaffold_6:1417766-1420112
Ascomycota	Pezizomycotina	Dothideomycetes	Patellariales	Patellariaceae
					Patellaria atrata v1.0	-scaffold_14:417293-419081	-scaffold_14:361163-363404	scaffold_14:542694-544216
Ascomycota	Pezizomycotina	Dothideomycetes	Pleosporales	Amniculicolaceae
					Amniculicola lignicola CBS 123094 v1.0	-scaffold_62:142924-144394	scaffold_62:144563-146957
Ascomycota	Pezizomycotina	Dothideomycetes	Pleosporales	Corynesporascaceae
					Corynespora cassiicola CCP v1.0	-scaffold_1:234377-235704	scaffold_1:235973-238159	-scaffold_1:417166-418543 -scaffold_1:2933601-2935056 scaffold_1:3187169-3188715 -scaffold_1:1729510-1731241 scaffold_1:782456-784788
Ascomycota	Pezizomycotina	Dothideomycetes	Pleosporales	Cucurbitariaceae
					Cucurbitaria berberidis CBS 394.84 v1.0	scaffold_2:1465662-1467201	-scaffold_2:1463211-1465537	scaffold_2:1729294-1730691
Ascomycota	Pezizomycotina	Dothideomycetes	Pleosporales	Dacampiaceae
					Aaosphaeria arxii CBS 175.79 v1.0	-scaffold_4:31721-33043	scaffold_4:33349-35856	-scaffold_4:754510-755935 scaffold_4:4167828-4169699 -scaffold_4:1602897-1605628
Ascomycota	Pezizomycotina	Dothideomycetes	Pleosporales	Diademaceae
					Clathrospora elynae CBS 161.51 v1.0	-scaffold_113:21321-22661	scaffold_113:22878-25172
					Macroventuria anomochaeta CBS 525.71 v1.0	-scaffold_10:425781-427303	scaffold_10:427490-429790
Ascomycota	Pezizomycotina	Dothideomycetes	Pleosporales	Didymellaceae
					Didymella exigua CBS 183.55 v1.0	-scaffold_17:411753-413085	scaffold_17:413349-415930	-scaffold_17:229414-230794
Ascomycota	Pezizomycotina	Dothideomycetes	Pleosporales	Dothidotthiaceae
					Dothidotthia symphoricarpi v1.0	scaffold_18:269821-271358	-scaffold_18:262557-265036	scaffold_18:780028-781446
Ascomycota	Pezizomycotina	Dothideomycetes	Pleosporales	Incertae sedis
					Decorospora gaudefroyi v1.0	scaffold_52:61238-62752	-scaffold_52:58830-60864
Ascomycota	Pezizomycotina	Dothideomycetes	Pleosporales	Lentitheciaceae
					Lentithecium fluviatile v1.0	scaffold_63:105202-106958	-scaffold_63:38248-40803
Ascomycota	Pezizomycotina	Dothideomycetes	Pleosporales	Leptosphaeriaceae
					Ophiobolus disseminans CBS 113818 v1.0	-scaffold_22:684844-686383	scaffold_22:686530-688828	scaffold_22:114453-116289
Ascomycota	Pezizomycotina	Dothideomycetes	Pleosporales	Massarinaceae
					Byssothecium circinans CBS 675.92 v1.0	scaffold_4:1248480-1249856	-scaffold_4:1245961-1248292	-scaffold_4:199438-201490
					Stagonospora sp. SRC1lsM3a v1.0	-scaffold_14:359933-361512	scaffold_14:361795-363823
Ascomycota	Pezizomycotina	Dothideomycetes	Pleosporales	Montagnulaceae
					Bimuria novae-zelandiae CBS 107.79 v1.0	-scaffold_73:272848-274382	scaffold_73:274689-276718
					Karstenula rhodostoma CBS 690.94 v1.0	-scaffold_4:652561-654109	scaffold_4:654242-656547	-scaffold_4:1546532-1548693
					Paraconiothyrium sporulosum AP3s5-JAC2a v1.0	-scaffold_15:638860-640438	scaffold_15:640507-642820
Ascomycota	Pezizomycotina	Dothideomycetes	Pleosporales	Phaeosphaeriaceae
					Setomelanomma holmii CBS 110217 v1.0	scaffold_34:259295-260623	-scaffold_34:256807-258820
Ascomycota	Pezizomycotina	Dothideomycetes	Pleosporales	Phaeotrichaceae
					Trichodelitschia bisporula CBS 262.69 v1.0	scaffold_8:674058-675613	-scaffold_8:671405-673956	scaffold_8:1162133-1164442
Ascomycota	Pezizomycotina	Dothideomycetes	Pleosporales	Pleomassariaceae
					Pleomassaria siparia v1.0	scaffold_1:2543260-2544810	-scaffold_1:2540722-2543537	-scaffold_1:1364040-1365569 scaffold_1:1685869-1687656 scaffold_1:3937432-3939463 scaffold_1:2719479-2721801
Ascomycota	Pezizomycotina	Dothideomycetes	Pleosporales	Pleosporaceae
					Alternaria alternata SRC1lrK2f v1.0	scaffold_1:998270-999920	-scaffold_1:995524-998161	scaffold_1:1260581-1261977 -scaffold_1:1893841-1896919 scaffold_1:836624-838291 -scaffold_1:507685-509183
					Cochliobolus carbonum 26-R-13 v1.0	-scaffold_33:122627-123963	scaffold_33:124368-126406
					Cochliobolus heterostrophus C4 v1.0	scaffold_38:25979-27446	-scaffold_38:23453-25778
					Cochliobolus heterostrophus C5 v2.0	-scaffold_19:625652-627119	scaffold_19:627320-630240
					Cochliobolus lunatus m118 v2.0	scaffold_15:890587-891977	-scaffold_15:888148-890184	scaffold_15:153851-155261 -scaffold_15:6339-7908
					Cochliobolus miyabeanus ATCC 44560 v1.0	scaffold_28:85626-86962	-scaffold_28:83195-85233
					Cochliobolus sativus ND90Pr v1.0	scaffold_8:387270-388819	-scaffold_8:384949-387123	scaffold_8:1093458-1095338 -scaffold_8:1478054-1479784
					Cochliobolus victoriae FI3 v1.0	-scaffold_31:284310-285646	scaffold_31:286051-288089
					Pyrenochaeta sp. DS3sAY3a v1.0	-scaffold_14:109506-111148	scaffold_14:111428-113454
					Setosphaeria turcica Et28A v1.0	scaffold_5:1905604-1907059	-scaffold_5:1903273-1905258	scaffold_5:853720-855170
					Setosphaeria turcica NY001 v1.0	-scaffold_91:36584-38402	scaffold_91:38494-40956
Ascomycota	Pezizomycotina	Dothideomycetes	Pleosporales	Sporormiaceae
					Sporormia fimetaria v1.0	-scaffold_41:123078-124739	scaffold_41:124863-127173
					Westerdykella ornata CBS 379.55 v1.0	-scaffold_6:644489-646146	scaffold_6:646280-648720	-scaffold_6:128410-129801
Ascomycota	Pezizomycotina	Dothideomycetes	Pleosporales	Tetraplosphaeriaceae
					Polyplosphaeria fusca CBS 125425 v1.0	-scaffold_134:38477-40002	scaffold_134:39915-42489
Ascomycota	Pezizomycotina	Dothideomycetes	Pleosporales	Zopfiaceae
					Zopfia rhizophila v1.0	scaffold_8:2697273-2698990	-scaffold_8:2694338-2697103
Ascomycota	Pezizomycotina	Dothideomycetes	Trypetheliales	Trypetheliaceae
					Trypethelium eluteriae v1.0	scaffold_43:32678-34088	-scaffold_43:29995-32272
Ascomycota	Pezizomycotina	Eurotiomycetes	Eurotiales	Aspergillaceae
					Aspergillus carbonarius v1.0	scaffold_00152:321214-322602	-scaffold_00152:318418-320695
					Aspergillus aculeatus ATCC16872 v1.1	scaffold_21:263227-264622	-scaffold_21:260415-262658
					Aspergillus carbonarius ITEM 5010 v3	scaffold_14:391919-393862	-scaffold_14:388837-391689
					Aspergillus brasiliensis v1.0	scaffold_11:569171-570835	-scaffold_11:566270-568957
					Aspergillus campestris IBT 28561 v1.0	scaffold_3:142928-144758	scaffold_6:1586559-1588972
					Aspergillus acidus v1.0	scaffold_7:1241511-1243452	-scaffold_7:1238857-1241461
					Aspergillus niger van Tieghem ATCC 13496 v1.0	scaffold_9:166993-168688	-scaffold_9:164129-166802
					Aspergillus niger v1.0	-scaffold_6:781011-782703	scaffold_6:782917-785195
					Aspergillus niger ATCC 1015 v4.0	-chr_304:696074-697692	chr_304:698121-700399
					Aspergillus novofumigatus IBT 16806 v1.0	scaffold_2:2156339-2158360	-scaffold_2:2153680-2156169	-scaffold_2:2798321-2799679
					Aspergillus ochraceoroseus IBT 24754 v1.0	scaffold_5:158863-160258	-scaffold_5:156047-158488
					Aspergillus phoenicis (Corda) Thom ATCC 13157 v1.0	-scaffold_17:12449-14171	scaffold_17:14353-16985
					Aspergillus steynii IBT 23096 v1.0	scaffold_1:140116-141830	-scaffold_1:137435-139912	scaffold_1:2699151-2700528 -scaffold_1:1694431-1698498
					Aspergillus sydowii v1.0	-scaffold_6:1298968-1300726	scaffold_6:1300812-1303333
					Aspergillus tubingensis v1.0	scaffold_9:1268306-1270403	-scaffold_9:1265365-1268081	scaffold_9:731032-732613
					Aspergillus versicolor v1.0	scaffold_5:305409-306792	-scaffold_5:302769-304767	scaffold_5:1185568-1189648
					Aspergillus wentii v1.0	scaffold_1:3997825-3999766	-scaffold_1:3995383-3997570	-scaffold_1:2363520-2364829
					Aspergillus zonatus v1.0	scaffold_4:490980-492386 scaffold_9:28787-29683	-scaffold_4:488231-490506	-scaffold_4:150266-151556
					Penicillium bilaiae ATCC 20851 v1.0	scaffold_7:1393864-1395736	-scaffold_7:1390808-1393647	-scaffold_7:434635-437306
					Penicillium brevicompactum v2.0	-scaffold_5:1248089-1249480	scaffold_5:1249766-1251979	-scaffold_5:2066846-2068956
					Penicillium brevicompactum AgRF18 v1.0	-scaffold_10:513827-515218	scaffold_10:515399-518021
					Penicillium canescens ATCC 10419 v1.0	scaffold_5:688625-690339	-scaffold_5:686033-688493
					Penicillium expansum ATCC 24692 v1.0	-scaffold_2:1909299-1911025	scaffold_2:1911164-1913564	-scaffold_2:951817-953462
					Penicillium fellutanum ATCC 48694 v1.0	-scaffold_4:180407-182207	scaffold_4:182356-184769	scaffold_4:3758087-3760050 scaffold_4:2603123-2604571 scaffold_4:3442923-3444891 scaffold_4:3804128-3806907
					Penicillium glabrum DAOM 239074 v1.0	-scaffold_6:1698189-1699911	scaffold_6:1700095-1702628	scaffold_6:904926-908010 scaffold_6:2161755-2163496
					Penicillium janthinellum ATCC 10455 v1.0	scaffold_4:1965114-1966922	-scaffold_4:1962686-1964881
					Penicillium raistrickii ATCC 10490 v1.0	scaffold_10:777640-779284 scaffold_6:20680-22265	-scaffold_10:775086-777499
Ascomycota	Pezizomycotina	Eurotiomycetes	Eurotiales	Trichocomaceae
					Talaromyces aculeatus ATCC 10409 v1.0	scaffold_15:348897-350531	-scaffold_15:346579-348643	-scaffold_15:142853-144061
					Thermoascus aurantiacus v1.0	-scaffold_4:1131169-1132571	scaffold_4:1132951-1135341
Ascomycota	Pezizomycotina	Eurotiomycetes	Incertae sedis	Monascaceae
					Monascus purpureus v1.0	scaffold_103:18752-20441	-scaffold_103:15836-18598
					Monascus ruber NRRL 1597 v1.0	scaffold_176:30690-32395	scaffold_176:27691-30535
Ascomycota	Pezizomycotina	Lecanoromycetes	Teloschistales	Teloschistaceae
					Xanthoria parietina 46-1-SA22 v1.1	scaffold_1:2044413-2045774	scaffold_1:2054047-2056541
Ascomycota	Pezizomycotina	Leotiomycetes	Helotiales	Helotiaceae
					Meliniomyces bicolor E v2.0	scaffold_136:1107348-1108879	-scaffold_136:1104624-1107146
					Rhizoscyphus ericae UAMH 7357 v1.0	-scaffold_6:693766-695566	scaffold_6:695730-698106
Ascomycota	Pezizomycotina	Leotiomycetes	Helotiales	Incertae sedis
					Cadophora sp. DSE1049 v1.0	-scaffold_66:9803-11392	scaffold_66:11554-13999
					Chalara longipes BDJ v1.0	-scaffold_11:2129001-2130685	scaffold_11:2130845-2133298
Ascomycota	Pezizomycotina	Leotiomycetes	Helotiales	Vibrisseaceae
					Phialocephala scopiformis 5WS22E1 v1.0	scaffold_17:297396-298795	-scaffold_17:294744-297138	scaffold_17:224394-225745
Ascomycota	Pezizomycotina	Leotiomycetes	Incertae sedis	Myxotrichaceae
					Amorphotheca resinae v1.0	-scaffold_10:252829-254235	scaffold_10:396268-398925
					Oidiodendron maius Zn v1.0	scaffold_1:2905488-2907101	scaffold_1:2887380-2889898	-scaffold_1:242460-245297
Ascomycota	Pezizomycotina	Pezizomycetes	Pezizales	Ascobolaceae
					Ascobolus immersus RN42 v1.0	-scaffold_147:20574-22167	-scaffold_6:20892-23206
Ascomycota	Pezizomycotina	Pezizomycetes	Pezizales	Ascodesmidaceae
					Ascodesmis nigricans CBS 389.68 v1.0	scaffold_1:2319572-2321269	-scaffold_2:1239673-1242039	scaffold_2:1424582-1427115
Ascomycota	Pezizomycotina	Pezizomycetes	Pezizales	Morchellaceae
					Morchella conica CCBAS932 v1.0	scaffold_39:259776-261195	scaffold_6:44118-46486
Ascomycota	Pezizomycotina	Pezizomycetes	Pezizales	Pyronemataceae
					Wilcoxina mikolae CBS 423.85 v1.0	scaffold_49:58389-59870	-scaffold_71:389693-391784
Ascomycota	Pezizomycotina	Pezizomycetes	Pezizales	Terfeziaceae
					Terfezia boudieri ATCC MYA-4762 v1.1	-scaffold_22:283857-285586 scaffold_19:589878-591527	scaffold_22:829078-831094
Ascomycota	Pezizomycotina	Pezizomycetes	Pezizales	Tuberaceae
					Choiromyces venosus 120613-1 v1.0	scaffold_4:709652-711734	-scaffold_2:1024878-1027819
Ascomycota	Pezizomycotina	Sordariomycetes	Chaetosphaeriales	Chaetosphaeriaceae
					Thozetella sp. PMI_491 v2.0	-scaffold_29:808071-809389	scaffold_29:810213-812573	scaffold_29:813065-816324
Ascomycota	Pezizomycotina	Sordariomycetes	Coniochaetales	Coniochaetaceae
					Coniochaeta ligniaria NRRL 30616 v1.0	-scaffold_3:1844690-1846249	scaffold_3:1846487-1848968	scaffold_3:1849232-1852754
					Coniochaeta sp. PMI_546 v1.0	-scaffold_1:2482880-2484914	scaffold_1:2485119-2487582	scaffold_1:2487916-2491445
Ascomycota	Pezizomycotina	Sordariomycetes	Diaporthales	Cryphonectriaceae
					Cryphonectria parasitica EP155 v2.0	-scaffold_3:3161027-3162770	scaffold_3:3165076-3167156	scaffold_3:1386933-1388458
Ascomycota	Pezizomycotina	Sordariomycetes	Diaporthales	Diaporthaceae
					Lollipopaia minuta P26; CBS 116597 v1.0	scaffold_143:36456-38457	-scaffold_143:33853-36247	-scaffold_143:26522-29879
Ascomycota	Pezizomycotina	Sordariomycetes	Diaporthales	Melanconidaceae
					Melanconium sp. NRRL 54901 v1.0	scaffold_3:387658-389036	-scaffold_3:384964-387058	-scaffold_3:379292-383060
Ascomycota	Pezizomycotina	Sordariomycetes	Glomerellales	Glomerellaceae
					Colletotrichum caudatum CBS131602 v1.0	-scaffold_99:65596-67346	scaffold_99:67603-69960
					Colletotrichum eremochloae CBS129661 v1.0	-scaffold_58:211324-213075	scaffold_58:213301-215684
					Colletotrichum falcatum MAFF306170 v1.0	scaffold_98:98896-100640	-scaffold_98:96378-98683	-scaffold_203:23586-27030
					Glomerella acutata (Colletotrichum fiorinae MH 18) v1.0	-scaffold_129:39790-41495	scaffold_129:41737-44095	scaffold_4:850485-854027
					Glomerella cingulata 23 (Colletotrichum gloeosporoides 23) v1.0	scaffold_2:4673443-4675056	-scaffold_2:4670825-4673130
					Colletotrichum somersetensis CBS 131599 v1.0	-scaffold_86:118836-120588	scaffold_86:120803-123113
					Colletotrichum sublineola CBS 131301 v1.0	scaffold_298:36151-37960	-scaffold_298:33694-35953
					Colletotrichum zoysiae MAFF235873 v1.0	scaffold_7:226624-228294	-scaffold_7:224070-226358
Ascomycota	Pezizomycotina	Sordariomycetes	Glomerellales	Plectosphaerellaceae
					Plectosphaerella cucumerina DS2psM2a2 v1.0	scaffold_2:3353431-3355201	-scaffold_2:3350910-3353178	scaffold_2:3590395-3593050
					Sodiomyces alkalinus v1.0	scaffold_1:458074-459854	-scaffold_1:455208-457720	scaffold_1:5500145-5502388
Ascomycota	Pezizomycotina	Sordariomycetes	Hypocreales	Bionectriaceae
					Clonostachys rosea CBS125111 v1.0	-scaffold_1:3365058-3366643	scaffold_1:3367082-3369385	scaffold_1:3369934-3373374
Ascomycota	Pezizomycotina	Sordariomycetes	Hypocreales	Hypocreaceae
					Trichoderma asperellum CBS 433.97 v1.0	scaffold_2:3169729-3171126	-scaffold_2:3167002-3169368	-scaffold_2:3169729-3171126
					Trichoderma atroviride v2.0	contig_26:3953986-3955701	-contig_26:3951453-3953517	-contig_26:3947412-3950740
					Trichoderma harzianum CBS 226.95 v1.0	scaffold_1:3852293-3853690	-scaffold_1:3849723-3851800	-scaffold_1:3845792-3849051
					Trichoderma longibrachiatum ATCC 18648 v3.0	-scaffold_14:259628-261025	scaffold_14:261395-263943	scaffold_14:264297-267555
					Trichoderma reesei v2.0	-scaffold_11:161209-162603	scaffold_11:163100-165176	scaffold_11:165570-169162
Ascomycota	Pezizomycotina	Sordariomycetes	Hypocreales	Incertae sedis
					Acremonium strictum DS1bioAY4a v1.0	-scaffold_6:2305928-2307319	scaffold_6:2309858-2312069	scaffold_6:2312422-2315900
Ascomycota	Pezizomycotina	Sordariomycetes	Hypocreales	Nectriaceae
					Ilyonectria sp. v1.0	-scaffold_3:2732312-2734124	scaffold_3:2734403-2740714
					Nectria haematococca v2.0	-sca_82_chr10_2_0:883135-884729	sca_82_chr10_2_0:885155-891060	sca_82_chr10_2_0:885155-891060
Ascomycota	Pezizomycotina	Sordariomycetes	Hypocreales	Niessliaceae
					Niesslia exilis CBS 358.70 v1.0	scaffold_4:221533-223194	-scaffold_4:219180-221291	-scaffold_4:215108-218581
					Valetoniellopsis laxa CBS 191.97 v1.0	scaffold_30:193143-194910	-scaffold_30:190593-192963	-scaffold_30:186978-190030
Ascomycota	Pezizomycotina	Sordariomycetes	Hypocreales	Stachybotrys clade
					Myrothecium inundatum CBS 120646 v1.0	-scaffold_3:2774514-2776415	scaffold_3:2776564-2778805	scaffold_3:2779153-2782599
Ascomycota	Pezizomycotina	Sordariomycetes	Incertae sedis	Apiosporaceae
					Apiospora montagnei NRRL 25634 v1.0	scaffold_3:493957-495642	-scaffold_3:490794-493280
Ascomycota	Pezizomycotina	Sordariomycetes	Lulworthiales	Lulworthiaceae
					Lindra thalassiae JK4322 v1.0	-scaffold_28:361301-362641	scaffold_28:364436-366431
Ascomycota	Pezizomycotina	Sordariomycetes	Melanosporales	Incertae sedis
					Torpedospora radiata JK5252C v1.0	scaffold_2:2366149-2367856	-scaffold_2:2363716-2365790	-scaffold_2:2350034-2353891
Ascomycota	Pezizomycotina	Sordariomycetes	Microascales	Halosphaeriaceae
					Corollospora maritima CBS 119819 v2.0	-scaffold_164:9656-11280	scaffold_164:12052-14550	scaffold_164:14990-18518
					Periconia macrospinosa DSE2036 v1.0	scaffold_115:40857-42699	-scaffold_115:38404-40682
Ascomycota	Pezizomycotina	Sordariomycetes	Microascales	Microascaceae
					Microascus trigonosporus CBS 218.31 v1.0	scaffold_5:1523684-1525389	-scaffold_5:1521124-1523398	-scaffold_5:1512256-1515226
Ascomycota	Pezizomycotina	Sordariomycetes	Sordariales	Chaetomiaceae
					Myceliophthora heterothallica CBS 203.75 v1.0	scaffold_2:1302126-1303971	-scaffold_2:1299510-1301983
					Myceliophthora thermophila (Sporotrichum thermophile) v2.0	-chromosome_1:8947095-8948989	chromosome_1:8949105-8951445	chromosome_1:8951911-8955708
					Thielavia antarctica CBS 123565 v1.0	-scaffold_9:1129590-1130904	scaffold_9:1134243-1136590	scaffold_9:1136794-1141007
					Thielavia appendiculata CBS 731.68 v1.0	-scaffold_3:2154914-2156627	scaffold_3:2156860-2159380	scaffold_3:2171524-2175010
					Thielavia arenaria CBS 508.74 v1.0	scaffold_36:61538-63526	-scaffold_36:59078-61347	-scaffold_36:55139-58915
					Thielavia hyrcaniae CBS 757.83 v1.0	-scaffold_5:761225-762588	scaffold_5:763120-765154	scaffold_5:769156-772835
					Thielavia terrestris v2.0	-chromosome_2:7372471-7374266	chromosome_2:7374422-7376858	chromosome_2:7377541-7381619
Ascomycota	Pezizomycotina	Sordariomycetes	Sordariales	Sordariaceae
					Neurospora discreta FGSC 8579 mat A	scaffold_3:1904543-1906184	-scaffold_3:1901652-1903997
					Neurospora tetrasperma FGSC 2508 mat A v2.0	-scaffold_2:2362943-2364668	scaffold_2:2365144-2367494	scaffold_2:2368199-2371861
					Neurospora tetrasperma FGSC 2509 mat a v1.0	-scaffold_3:2365064-2366789	scaffold_3:2367265-2369615	scaffold_3:2370320-2374221
Ascomycota	Pezizomycotina	Sordariomycetes	Xylariales	Diatrypaceae
					Anthostoma avocetta NRRL 3190 v1.0	scaffold_1:1956315-1958271	-scaffold_1:1953451-1956064	-scaffold_1:1949786-1952983
Ascomycota	Pezizomycotina	Sordariomycetes	Xylariales	Xylariaceae
					Daldinia eschscholzii EC12 v1.0	-scaffold_17:202419-204257	scaffold_17:204497-206868	scaffold_17:207368-210634
					Hypoxylon sp. CI-4A v1.0	-scaffold_15:52707-54075	scaffold_15:54458-56904	scaffold_15:57178-60988
					Hypoxylon sp. CO27-5 v1.0	scaffold_48:2617-4771	-scaffold_48:313-2622	scaffold_229:1287-4983
					Hypoxylon sp. EC38 v1.0	scaffold_26:232124-235778	-scaffold_26:229301-231680	-scaffold_26:225853-229057
Ascomycota	Pezizomycotina	Xylonomycetes	Xylonales	Xylonaceae
					Trinosporium guianense CBS132537 v1.0	scaffold_7:132535-133920	-scaffold_7:129619-132247	-scaffold_7:143427-145536
					Xylona heveae TC161 v1.0	-scaffold_5:1400454-1401788	scaffold_5:1402512-1405039	scaffold_5:1388694-1390851
Ascomycota	Saccharomycotina	Saccharomycetes	Saccharomycetales	Ascoideaceae
					Ascoidea rubescens NRRL Y17699 v1.0	scaffold_16:8390-9469 -scaffold_1:2781850-2783424 -scaffold_5:72313-73892	-scaffold_3:455827-458263	scaffold_3:519329-522444
Ascomycota	Saccharomycotina	Saccharomycetes	Saccharomycetales	Debaryomycetaceae
					Babjeviella inositovora NRRL Y-12698 v1.0	-scaffold_1:990105-991257
					Pichia stipitis v2.0	chr_6.1:1563846-1564910
					Spathaspora passalidarum NRRL Y-27907 v2.0	-scaffold_3:732541-734711
Ascomycota	Saccharomycotina	Saccharomycetes	Saccharomycetales	Incertae sedis
					Candida arabinofermentans NRRL YB-2248 v1.0	-scaffold_14:21173-22384	-scaffold_1:717679-720191 scaffold_15:196311-198369
					Candida caseinolytica Y-17796 v1.0	scaffold_3:2541037-2542455	scaffold_1:2493165-2494716
					Candida tanzawaensis NRRL Y-17324 v1.0	-scaffold_3:1281091-1282221
					Candida tenuis NRRL Y-1498 v1.0	scaffold_00009:932654-934098
Ascomycota	Saccharomycotina	Saccharomycetes	Saccharomycetales	Lipomycetaceae
					Lipomyces starkeyi NRRL Y-11557 v1.0	scaffold_11:394466-396191	scaffold_11:586279-587916 scaffold_6:1080695-1083329
Ascomycota	Saccharomycotina	Saccharomycetes	Saccharomycetales	Metschnikowiaceae
					Hyphopichia burtonii NRRL Y-1933 v1.0	-scaffold_2:1325473-1327078
					Metschnikowia bicuspidata NRRL YB-4993 v1.0	-scaffold_8:173696-174835
Ascomycota	Saccharomycotina	Saccharomycetes	Saccharomycetales	Phaffomycetaceae
					Cyberlindnera jadinii NRRL Y-1542 v1.0	-scaffold_2:918763-919836	-scaffold_18:33041-35030
					Wickerhamomyces anomalus NRRL Y-366-8 v1.0	-scaffold_2:1482019-1483068	-scaffold_3:1763580-1765256
Ascomycota	Saccharomycotina	Saccharomycetes	Saccharomycetales	Pichiaceae
					Pichia membranifaciens v2.0	-scaffold_8:84410-85549
Ascomycota	Saccharomycotina	Saccharomycetes	Saccharomycetales	Saccharomycetaceae
					Dekkera bruxellensis CBS 2499 v2.0	-scaffold_3:91670-93425	scaffold_12:197114-199363
					Hansenula polymorpha NCYC 495 leu1.1	-scaffold_3:687516-688667	-scaffold_7:530688-533507
					Pachysolen tannophilus NRRL Y-2460 v1.2	-scaffold_6:906923-908512	-scaffold_3:699367-701472
					Saccharomyces cerevisiae M3838 v1.0	-scaffold_2:402869-404050	-scaffold_6:82519-84327
					Hanseniaspora valbyensis NRRL Y-1626 v1.1	scaffold_9:79688-80755
					Nadsonia fulvescens var. elongata DSM 6958 v1.0	scaffold_1:601471-603038	-scaffold_1:2138211-2140253
Ascomycota	Taphrinomycotina	Incertae sedis	Incertae sedis	Incertae sedis
					Saitoella complicata NRRL Y-17804 v1.0	-scaffold_4:389743-391766	-scaffold_4:272426-274360
Basidiomycota	Agaricomycotina	Agaricomycetes	Agaricales	Agaricaceae
					Agaricus bisporus var. burnettii JB137-S8	scaffold_4:1121282-1123768	scaffold_9:193439-196531
					Agaricus bisporus var bisporus (H97) v2.0	scaffold_5:1255136-1257620	scaffold_3:217591-220684
					Macrolepiota fuliginosa v1.0	scaffold_22:204990-206227	-scaffold_109:25903-29239
Basidiomycota	Agaricomycotina	Agaricomycetes	Agaricales	Amanitaceae
					Amanita muscaria Koide v1.0	scaffold_16:66546-68104	-scaffold_19:280430-283467
					Amanita thiersii Skay4041 v1.0	scaffold_19:37195-38406	scaffold_222:3345-6264	-scaffold_2:245065-246571
Basidiomycota	Agaricomycotina	Agaricomycetes	Agaricales	Cortinariaceae
					Cortinarius glaucopus AT 2004 276 v2.0	-scaffold_717:45094-46956	scaffold_715:58968-62233
					Gymnopilus chrysopellus PR-1187 v1.0	scaffold_5:21541-22755	scaffold_55:41793-44855
Basidiomycota	Agaricomycotina	Agaricomycetes	Agaricales	Fistulinaceae
					Fistulina hepatica v1.0	-scaffold_97:671226-672392	scaffold_4:191397-194216
Basidiomycota	Agaricomycotina	Agaricomycetes	Agaricales	Hydnangiaceae
					Laccaria bicolor v2.0	-scaffold_12:1146568-1147781	scaffold_11:2026631-2029559
					Laccaria amethystina LaAM-08-1 v1.0	-scaffold_72:124245-125656	scaffold_17:328971-332081
Basidiomycota	Agaricomycotina	Agaricomycetes	Agaricales	Incertae sedis
					Plicaturopsis crispa v1.0	scaffold_3:2292029-2293263 -scaffold_28:59048-60451	-scaffold_6:550399-555199 scaffold_6:378087-382727
Basidiomycota	Agaricomycotina	Agaricomycetes	Agaricales	Lachnellaceae
					Dendrothele bispora CBS 962.96 v1.0	-scaffold_17:75795-77422	-scaffold_103:84488-87908
Basidiomycota	Agaricomycotina	Agaricomycetes	Agaricales	Marasmiaceae
					Marasmius fiardii PR-910 v1.0	-scaffold_4:1026160-1027397	-scaffold_29:423889-427006
Basidiomycota	Agaricomycotina	Agaricomycetes	Agaricales	Omphalotaceae
					Gymnopus androsaceus JB14 v1.0	-scaffold_1:836354-837699	scaffold_270:55272-58161
					Gymnopus luxurians v1.0	scaffold_8:85344-86527	-scaffold_29:30181-32714	-scaffold_329:16847-18928
Basidiomycota	Agaricomycotina	Agaricomycetes	Agaricales	Physalacriaceae
					Armillaria gallica 21-2 v1.0	-scaffold_18:931807-933011	scaffold_1:3919480-3922658
					Cylindrobasidium torrendii v1.0	scaffold_8:85344-86527	-scaffold_29:30181-32714
					Guyanagaster necrorhiza MCA 3950 v1.0	scaffold_5:113957-115163	-scaffold_17:290257-293593
Basidiomycota	Agaricomycotina	Agaricomycetes	Agaricales	Psathyrellaceae
					Coprinopsis cinerea AmutBmut pab1-1 v1.0	scaffold_4:203316-204490	scaffold_245:2340-5652
Basidiomycota	Agaricomycotina	Agaricomycetes	Agaricales	Schizophyllaceae
					Schizophyllum commune H4-8 v3.0	-scaffold_9:1024077-1025724	-scaffold_10:1877548-1880433
Basidiomycota	Agaricomycotina	Agaricomycetes	Agaricales	Strophariaceae
					Galerina marginata v1.0	-scaffold_14:1070559-1071803	scaffold_8:345001-348324
					Hebeloma cylindrosporum h7 v2.0	-scaffold_16:248527-249748	-scaffold_19:32750-35945
					Hypholoma sublateritium v1.0	-scaffold_55:100110-101742	-scaffold_16:123936-127211
Basidiomycota	Agaricomycotina	Agaricomycetes	Agaricales	Tricholomataceae
					Tricholoma matsutake 945 v3.0	-scaffold_70:55452-57086	scaffold_278:78344-81927
Basidiomycota	Agaricomycotina	Agaricomycetes	Atheliales	Atheliaceae
					Fibulorhizoctonia sp. CBS 109695 v1.0	scaffold_1:1592912-1594156	scaffold_200:78109-80994
					Piloderma croceum F 1598 v1.0	-scaffold_00001:75931-77762	-scaffold_00085:76984-80411 -scaffold_00009:886085-888526
Basidiomycota	Agaricomycotina	Agaricomycetes	Auriculariales	Aporpiaceae
					Aporpium caryae L-13461	-scaffold_24:104759-106345	scaffold_24:162179-165017
Basidiomycota	Agaricomycotina	Agaricomycetes	Auriculariales	Auriculariaceae
					Auricularia subglabra v2.0	-scaffold_16:345192-347322	scaffold_19:250918-253962
Basidiomycota	Agaricomycotina	Agaricomycetes	Auriculariales	Exidiaceae
					Exidia glandulosa v1.0	scaffold_689:250-3537 scaffold_584:32307-36138	-scaffold_5:262375-265332
Basidiomycota	Agaricomycotina	Agaricomycetes	Boletales	Boletaceae
					Boletus edulis v1.0	-scaffold_11:442984-444224	scaffold_3:20448-23654
					Xerocomus badius 84.06 v1.0	-scaffold_10:294624-295877	scaffold_364:17360-20510
Basidiomycota	Agaricomycotina	Agaricomycetes	Boletales	Coniophoraceae
					Coniophora puteana v1.0	-scaffold_4:2015715-2016939	scaffold_3:259593-262807
Basidiomycota	Agaricomycotina	Agaricomycetes	Boletales	Hygrophoropsidaceae
					Leucogyrophana mollusca KUC20120723A-06 v1.0	scaffold_00247:5237-6984	scaffold_00017:20760-23647
Basidiomycota	Agaricomycotina	Agaricomycetes	Boletales	Paxillaceae
					Gyrodon lividus BX v1.0	scaffold_17:107804-109053	scaffold_41:33520-36813
					Paxillus involutus ATCC 200175 v1.0	scaffold_5:199779-201016	-scaffold_56:55163-58206
					Paxillus ammoniavirescens Pou09.2 v1.0	-scaffold_6:219606-221355	-scaffold_265:6202-9648
					Paxillus rubicundulus Ve08.2h10 v1.0	scaffold_78:47455-49092	-scaffold_172:13556-16669
Basidiomycota	Agaricomycotina	Agaricomycetes	Boletales	Pisolithaceae
					Pisolithus microcarpus 441 v1.0	scaffold_10:429224-430985	-scaffold_28:129397-132334
Basidiomycota	Agaricomycotina	Agaricomycetes	Boletales	Rhizopogonaceae
					Rhizopogon vinicolor AM-OR11-026 v1.0	-scaffold_39:21066-22755	scaffold_47:48497-51370
					Rhizopogon salebrosus TDB-379 v1.0	scaffold_116:146280-147373	-scaffold_100:44733-47958
Basidiomycota	Agaricomycotina	Agaricomycetes	Boletales	Sclerodermataceae
					Scleroderma citrinum Foug A v1.0	scaffold_4:572439-574250	scaffold_190:57940-60872
Basidiomycota	Agaricomycotina	Agaricomycetes	Boletales	Serpulaceae
					Serpula lacrymans S7.9 v2.0	-scaffold_6:1933176-1934431	-scaffold_7:2101992-2105137
Basidiomycota	Agaricomycotina	Agaricomycetes	Boletales	Suillaceae
					Suillus brevipes v1.0	-scaffold_12:315947-317734	scaffold_40:116872-119748
					Suillus luteus UH-Slu-Lm8-n1 v1.0	scaffold_153:31633-33296	scaffold_101:48072-51416
Basidiomycota	Agaricomycotina	Agaricomycetes	Cantharellales	Botryobasidiaceae
					Botryobasidium botryosum v1.0	-scaffold_49:291295-293065	-scaffold_20:146185-149225
Basidiomycota	Agaricomycotina	Agaricomycetes	Cantharellales	Clavulinaceae
					Clavulina sp. PMI_390 v1.0	-scaffold_3:108815-110496	-scaffold_3:440761-443603
Basidiomycota	Agaricomycotina	Agaricomycetes	Cantharellales	Hydnaceae
					Hydnum rufescens UP504 v2.0	-scaffold_112:108563-110111	scaffold_181:35733-38629
Basidiomycota	Agaricomycotina	Agaricomycetes	Cantharellales	Tulasnellaceae
					Tulasnella calospora AL134D v1.0	scaffold_32:122525-123797	scaffold_108:54093-57253
Basidiomycota	Agaricomycotina	Agaricomycetes	Corticiales	Punctulariaceae
					Punctularia strigosozonata v1.0	-scaffold_3:2040358-2041603	scaffold_10:658571-661593
Basidiomycota	Agaricomycotina	Agaricomycetes	Geastrales	Sphaerobolaceae
					Sphaerobolus stellatus v1.0	-scaffold_14:49575-50792	scaffold_13:1536966-1539871
Basidiomycota	Agaricomycotina	Agaricomycetes	Gloeophyllales	Gloeophyllaceae
					Gloeophyllum trabeum v1.0	scaffold_00004:2305742-2307343	-scaffold_00009:215423-218334
					Neolentinus lepideus v1.0	-scaffold_15:255296-256516	scaffold_13:395839-398710
Basidiomycota	Agaricomycotina	Agaricomycetes	Gomphales	Gomphaceae
					Ramaria rubella (R. acris) UT-36052-T v1.0	scaffold_478:14990-16218	scaffold_497:33907-36626 scaffold_97:859-3578
Basidiomycota	Agaricomycotina	Agaricomycetes	Hymenochaetales	Hymenochaetaceae
					Fomitiporia mediterranea v1.0	scaffold_6:3886669-3887869	-scaffold_2:2867343-2870434
					Onnia scaura P-53A v1.0	scaffold_229:50239-52139	scaffold_2:215396-218508
Basidiomycota	Agaricomycotina	Agaricomycetes	Hymenochaetales	Incertae sedis
					Trichaptum abietinum v1.0	scaffold_94:102464-103632	-scaffold_56:120888-125090
Basidiomycota	Agaricomycotina	Agaricomycetes	Hymenochaetales	Schizoporaceae
					Schizopora paradoxa KUC8140 v1.0	-scaffold_00184:16955-18172	-scaffold_00024:15776-18983
Basidiomycota	Agaricomycotina	Agaricomycetes	Jaapiales	Jaapiaceae
					Jaapia argillacea v1.0	-scaffold_25:161591-162838	-scaffold_8:430500-434424
Basidiomycota	Agaricomycotina	Agaricomycetes	Phallales	Phallaceae
					Mutinus elegans ME.BST v1.0	scaffold_33:63672-65202	scaffold_3:500373-503290
Basidiomycota	Agaricomycotina	Agaricomycetes	Polyporales	Coriolaceae
					Leiotrametes sp BRFM 1775 v1.0	-scaffold_35:152599-154213	scaffold_75:10554-14725
					Trametes cingulata BRFM 1805 v1.0	scaffold_14:580947-582192	-scaffold_25:110489-113983
					Trametes versicolor v1.0	scaffold_2:2436576-2437980	-scaffold_7:2567342-2571032
					Trametes ljubarskyi CIRM1659 v1.0	scaffold_17:163730-164973	scaffold_111:25884-29813
Basidiomycota	Agaricomycotina	Agaricomycetes	Polyporales	Fomitopsidaceae
					Antrodia sinuosa v1.0	-scaffold_377:21988-23235	scaffold_107:57757-61623
					Daedalea quercina v1.0	scaffold_17:179416-181395	-scaffold_5:7440-10744
					Fomitopsis pinicola FP-58527 SS1 v3.0	scaffold_113:11956-13289	-scaffold_109:48946-52504
					Postia placenta MAD 698-R v1.0	scaffold_72:262730-263953	-scaffold_167:70931-79009
					Postia placenta MAD-698-R-SB12 v1.0	-scaffold_2:2454608-2455831	-scaffold_13:1250834-1254309
Basidiomycota	Agaricomycotina	Agaricomycetes	Polyporales	Polyporaceae
					Ganoderma sp. 10597 SS1 v1.0	-scaffold_3:2508282-2509535	-scaffold_15:643920-648052
Basidiomycota	Agaricomycotina	Agaricomycetes	Polyporales	Hapalopilaceae
					Trametopsis cervina CIRM-BRFM 1824 v1.0	scaffold_6:1096152-1098201	scaffold_3:493492-497282
Basidiomycota	Agaricomycotina	Agaricomycetes	Polyporales	Incertae sedis
					Ceriporiopsis (Gelatoporia) subvermispora B	-scaffold_6:2258436-2259678	-scaffold_16:300914-304620
					Cerrena unicolor v1.1	scaffold_1:1010703-1011996	-scaffold_48:165216-169036
					Obba rivulosa 3A-2 v1.0	scaffold_233:7847-9072	-scaffold_94:40829-44646
					Panus rudis PR-1116 ss-1 v1.0	-scaffold_6:825678-827262	-scaffold_7:694121-697543
					Wolfiporia cocos MD-104 SS10 v1.0	-scaffold_6:825678-827262	-scaffold_7:694121-697543
Basidiomycota	Agaricomycotina	Agaricomycetes	Polyporales	Laetiporaceae
					Laetiporus sulphureus var. sulphureus v1.0	-scaffold_6:825678-827262	-scaffold_7:694121-697543
Basidiomycota	Agaricomycotina	Agaricomycetes	Polyporales	Meruliaceae
					Phlebia brevispora HHB-7030 SS6 v1.0（远）	-scaffold_6:825678-827262	-scaffold_7:694121-697543
Basidiomycota	Agaricomycotina	Agaricomycetes	Polyporales	Phanerochaetaceae
					Bjerkandera adusta v1.0 (远)	-scaffold_24:418431-420108	scaffold_2:1936415-1939637
					Phanerochaete carnosa HHB-10118-Sp v1.0（远）	scaffold_6:1979338-1980885	scaffold_3:1457355-1462365
					Phanerochaete chrysosporium	-scaffold_6:1094859-1096305	scaffold_7:379249-382925
					Phlebiopsis gigantea v1.0（远）	scaffold_13:36329-37592	-scaffold_12:131343-134899
					Dichomitus squalens v1.0（远）	-scaffold_42:112160-113410	-scaffold_31:105399-109858
Basidiomycota	Agaricomycotina	Agaricomycetes	Polyporales	Polyporaceae
					Lentinus tigrinus v1.0（远）	-scaffold_20:505326-506559	-scaffold_24:252255-256468
					Polyporus arcularius v1.0（远）	scaffold_159:20751-21997	scaffold_14:24919-28849
					Polyporus brumalis BRFM 1820 v1.0（远）	-scaffold_11:53145-54944	-scaffold_51:148000-151931
					Pycnoporus coccineus CIRM1662（远）	-scaffold_23:177574-179197	-scaffold_157:15496-19045
Basidiomycota	Agaricomycotina	Agaricomycetes	Russulales	Auriscalpiaceae
					Auriscalpium vulgare FP105234-Sp v1.0（远）	-scaffold_31:53200-54775	scaffold_24:160749-163893
Basidiomycota	Agaricomycotina	Agaricomycetes	Russulales	Bondarzewiaceae
					Heterobasidion annosum v2.0（远）	-scaffold_06:2217026-2218453	-scaffold_04:961614-964927
Basidiomycota	Agaricomycotina	Agaricomycetes	Russulales	Stereaceae
					Stereum hirsutum FP-91666 SS1 v1.0（远）	scaffold_14:1008987-1010253	scaffold_2:639288-642387
Basidiomycota	Agaricomycotina	Agaricomycetes	Sebacinales	Sebacinaceae
					Sebacina vermifera MAFF 305830 v1.0（远）	scaffold_62:99058-100593	-scaffold_62:99058-100593
Basidiomycota	Agaricomycotina	Agaricomycetes	Trechisporales	Trechisporaceae
					Sistotremastrum niveocremeum HHB9708 ss-1 1.0（远）	-scaffold_38:174789-176277	-scaffold_47:126853-129721
					Sistotremastrum suecicum v1.0（远）	scaffold_78:36489-38057	scaffold_29:76547-79412
Basidiomycota	Agaricomycotina	Dacrymycetes	Dacrymycetales	Dacrymycetaceae
					Calocera cornea v1.0（远）	scaffold_68:158762-160216	-scaffold_60:87680-90148
					Calocera viscosa v1.0（2Fc 远 ）	scaffold_70:93352-94800 -scaffold_92:54289-55195	scaffold_7:78766-81657
					Dacryopinax sp. DJM 731 SSP1 v1.0（远）	-scaffold_4:116474-117711	-scaffold_19:82201-84574
Basidiomycota	Agaricomycotina	Tremellomycetes	Filobasidiales	Incertae sedis
					Cryptococcus vishniacii v1.0（远）	-scaffold_2:824153-825891	scaffold_5:1010602-1014164
Basidiomycota	Agaricomycotina	Tremellomycetes	Tremellales	Tremellaceae
					Tremella mesenterica Fries v1.0（远）	-scaffold_12:718963-720606	scaffold_1:748404-751576
Basidiomycota	Agaricomycotina	Tremellomycetes	Tremellales	Trichosporonaceae
					Trichosporon oleaginosus IBC0246 v1.0（远）	-scaffold_65:5576-7185	-scaffold_49:128967-131662
Basidiomycota	Agaricomycotina	Wallemiomycetes	Wallemiales	Wallemiaceae
					Wallemia sebi v1.0（远）	-scaffold_13:50169-51478	-scaffold_1:408864-411824
Basidiomycota	Pucciniomycotina	Agaricostilbomycetes	Agaricostilbales	Agaricostilbaceae
					Agaricostilbum hyphaenes ATCC MYA-4628 v1.0（远）	-scaffold_1:1168190-1169361	-scaffold_1:632689-635761
Basidiomycota	Pucciniomycotina	Agaricostilbomycetes	Spiculogloeales	Spiculogloeaceae
					Sporobolomyces linderae CBS 7893 v1.0（远）	scaffold_4:343547-345047	-scaffold_6:483489-486311
Basidiomycota	Pucciniomycotina	Atractiellomycetes	Atractiellales	Incertae sedis
					Atractiellales sp. v2.0（远）	-scaffold_216:29455-30730	scaffold_237:17453-20672
Basidiomycota	Pucciniomycotina	Classiculomycetes	Classiculales	Classiculaceae
					Naiadella fluitans ATCC 64713 v1.0（2Ku70 远）	scaffold_46:54680-56889	scaffold_141:54897-58361 -scaffold_5:90905-92197
Basidiomycota	Pucciniomycotina	Cystobasidiomycetes	Cystobasidiales	Cystobasidiaceae
					Rhodotorula minuta MCA 4210 v1.0（远）	scaffold_1:2638382-2639779	scaffold_2:292317-295378
					Rhodotorula graminis strain WP1 v1.1（远）	-scaffold_8:1288204-1289608	-scaffold_19:124903-128283
Basidiomycota	Pucciniomycotina	Cystobasidiomycetes	Erythrobasidiales	Erythrobasidiaceae
					Erythrobasidium hasegawianum ATCC 9536 v1.0（2Fc 2Ku70 远）	scaffold_59:114609-116197 -scaffold_22:521680-523470	scaffold_57:62372-65347 -scaffold_6:744410-747528
Basidiomycota	Pucciniomycotina	Incertae sedis	Sporidiobolales	Incertae sedis
					Sporobolomyces roseus v1.0 （远）	scaffold_5:135070-136789	-scaffold_1:3781362-3786232
Basidiomycota	Pucciniomycotina	Microbotryomycetes	Heterogastridiales	Heterogastridiaceae
					Heterogastridium pycnidioideum ATCC MYA-4631 v1.0（远）	-scaffold_2:375707-377552	-scaffold_38:8987-11594
Basidiomycota	Pucciniomycotina	Mixiomycetes	Mixiales	Mixiaceae
					Mixia osmundae IAM 14324 v1.0（远）	-scaffold_7:276189-278990	scaffold_2:986869-990041
Basidiomycota	Pucciniomycotina	Pucciniomycetes	Pucciniales	Cronartiaceae
					Cronartium quercuum f. sp. fusiforme G11 v1.0（远）	-scaffold_174:26738-28471	scaffold_114:82586-85393
Basidiomycota	Pucciniomycotina	Pucciniomycetes	Pucciniales	Melampsoraceae
					Melampsora laricis-populina v1.0（-ku70 1）	scaffold_32:315518-317261
Basidiomycota	Pucciniomycotina	Pucciniomycetes	Septobasidiales	Septobasidiaceae
					Septobasidium sp. PNB30-8B v1.0（远）	-scaffold_18:11735-13286	-scaffold_56:84202-86934
Basidiomycota	Pucciniomycotina	Tritirachiomycetes	Tritirachiales	Tritirachiaceae
					Tritirachium sp. CBS 265.96 v1.0（远）	scaffold_17:61565-63032	scaffold_9:501722-504508
Basidiomycota	Ustilaginomycotina	Exobasidiomycetes	Ceraceosorales	Ceraceosoraceae
					Ceraceosorus sp. MCA 4658 v1.0（远）	scaffold_10:223057-224941	-scaffold_124:20733-23907
Basidiomycota	Ustilaginomycotina	Exobasidiomycetes	Entylomatales	Entylomataceae
					Tilletiopsis washingtonensis MCA 4186 v1.0（远）	-scaffold_4:262300-264254	scaffold_13:394312-397205
Basidiomycota	Ustilaginomycotina	Exobasidiomycetes	Exobasidiales	Brachybasidiaceae
					Meira miltonrushii MCA 3882 v1.0（远）	-scaffold_1:1638046-1639668	scaffold_1:2965870-2968042
Basidiomycota	Ustilaginomycotina	Exobasidiomycetes	Exobasidiales	Cryptobasidiaceae
					Acaromyces ingoldii MCA 4198 v1.0（远）	scaffold_1:966153-967825	scaffold_3:2775279-2778091
Basidiomycota	Ustilaginomycotina	Exobasidiomycetes	Exobasidiales	Exobasidiaceae
					Exobasidium vaccinii MPITM v1.0（远）	scaffold_2:669084-670217	-scaffold_44:15-2643
Basidiomycota	Ustilaginomycotina	Exobasidiomycetes	Georgefischeriales	Tilletiariaceae
					Tilletiaria anomala UBC 951 v1.0（远）	-scaffold_6:272323-274397	-scaffold_22:119710-122208
Basidiomycota	Ustilaginomycotina	Exobasidiomycetes	Malasseziales	Malasseziaceae
					Malassezia globosa（远）	mgl_sf_6_1:480927-482021	mgl_sf_3_1:646481-648458
Basidiomycota	Ustilaginomycotina	Exobasidiomycetes	Microstromatales	Microstromataceae
					Rhodotorula sp. JG-1b（远）	-scaffold_37:158123-165547	scaffold_47:79124-82500
					Microstromatales sp. MCA 4718 v1.0（远）	scaffold_1:1257301-1258600	scaffold_18:337807-340555
Basidiomycota	Ustilaginomycotina	Exobasidiomycetes	Microstromatales	Quambalariaceae
					Jaminaea sp. MCA 5214 v1.0（远）	scaffold_1:1519280-1520940	-scaffold_15:222157-224674
Blastocladiomycota	Incertae sedis	Blastocladiomycetes	Blastocladiales	Catenariaceae
					Catenaria anguillulae PL171 v1.0（2 远 ）	scaffold_74:65280-66848	-scaffold_33:94282-96937
Chytridiomycota	Incertae sedis	Chytridiomycetes	Rhizophydiales	Incertae sedis
					Batrachochytrium dendrobatidis JAM81 v1.0（2Fc 2 远）	-scaffold_15:333136-334557 -scaffold_1:285309-286858	scaffold_18:94881-98890
Chytridiomycota	Incertae sedis	Monoblepharidomycetes	Monoblepharidales	Gonapodyaceae
					Gonapodya prolifera v1.0（远）	scaffold_46:110047-111701	-scaffold_11:342601-346516
Glomeromycota	Incertae sedis	Glomeromycetes	Glomerales	Glomeraceae
					Rhizophagus irregularis DAOM 181602 v1.0（远）	scaffold_7136:2266-4107	-scaffold_8063:17475-20802
Neocallimastigomycota	Incertae sedis	Neocallimastigomycetes	Neocallimastigales	Neocallimastigaceae
					Piromyces sp. E2 v1.0（3Fc 远）	scaffold_22:123996-128172 scaffold_33:176641-178553 scaffold_265:49031-49636	scaffold_10:319042-321696
Zygomycota	Entomophthoromycotina	Incertae sedis	Entomophthorales	Ancylistaceae
					Conidiobolus coronatus NRRL28638 v1.0（-ku70 1 ）	-scaffold_109:67877-69697
Zygomycota	Entomophthoromycotina	Incertae sedis	Entomophthorales	Incertae sedis
					Conidiobolus thromboides FSU 785 v1.0（-ku70 1 ）	scaffold_60:12337-13661
Zygomycota	Kickxellomycotina	Incertae sedis	Kickxellales	Kickxellaceae
					Coemansia reversa NRRL 1564 v1.0（-ku70 1）	-scaffold_29:197339-200184
Zygomycota	Mortierellomycotina	Incertae sedis	Mortierellales	Mortierellaceae
					Mortierella elongata v1.0（远）	scaffold_110:31490-33444	-scaffold_94:27730-30744
Zygomycota	Mucoromycotina	Incertae sedis	Mucorales	Backusellaceae
					Backusella circina FSU 941 v1.0（远）	scaffold_968:73-1261	-scaffold_30:197875-200626
Zygomycota	Mucoromycotina	Incertae sedis	Mucorales	Cunninghamellaceae
					Hesseltinella vesiculosa NRRL3301 v2.0（远）	-scaffold_13:22265-23735	scaffold_2:255040-257427
Zygomycota	Mucoromycotina	Incertae sedis	Mucorales	Incertae sedis
					Lichtheimia hyalospora v1.0（远）	-scaffold_21:191375-192689	-scaffold_198:42963-45996
Zygomycota	Mucoromycotina	Incertae sedis	Mucorales	Incertae sedis
					Umbelopsis ramanniana AG # v1.0（2Ku70 远）	-scaffold_9:84999-87005	scaffold_2:617024-619970 -scaffold_61:132196-135666
Zygomycota	Mucoromycotina	Incertae sedis	Mucorales	Mucoraceae
					Mucor circinelloides CBS277.49 v2.0（远）	-scaffold_11:575215-576626	-scaffold_03:913990-916744
					Phycomyces blakesleeanus NRRL1555 v2.0（远）	-scaffold_4:1688092-1690232	scaffold_3:2650781-2654097
Zygomycota	Mucoromycotina	Incertae sedis	Mucorales	Rhizopodaceae
					Rhizopus microsporus var. microsporus ATCC52813 v1.0（远）	-scaffold_2:1277612-1279037	scaffold_26:42782-45474
					Rhizopus microsporus ATCC11559 v1.0（远）	-scaffold_23:96644-98423	-scaffold_3:104805-107336
					Rhizopus microsporus var. microsporus ATCC52814 v1.0（远）	scaffold_29:72449-74650	scaffold_13:86092-88618
